# Supplementary material for: Chronic Proinflammatory Signaling Accelerates the Rate of Degeneration in a Spontaneous Polygenic Model of Inherited Retinal Dystrophy
Source: Front Pharmacol. 2022 Mar 21;13:839424. doi: 10.3389/fphar.2022.839424 (PMC8978607; doi:10.3389/fphar.2022.839424)
Supplement: Supplementary file 2 [file DataSheet2.zip]

Archive with 17 entries (16 files):
- Supplementary Figures/
- Supplementary Figures/Supplementary Figure 8.tif
- __MACOSX/Supplementary Figures/._Supplementary Figure 8.tif
- Supplementary Figures/Supplementary Figure 1.tif
- __MACOSX/Supplementary Figures/._Supplementary Figure 1.tif
- Supplementary Figures/Supplementary Figure 2.tif
- __MACOSX/Supplementary Figures/._Supplementary Figure 2.tif
- Supplementary Figures/Supplementary Figure 3.tif
- __MACOSX/Supplementary Figures/._Supplementary Figure 3.tif
- Supplementary Figures/Supplementary Figure 7.tif
- __MACOSX/Supplementary Figures/._Supplementary Figure 7.tif
- Supplementary Figures/Supplementary Figure 6.tif
- __MACOSX/Supplementary Figures/._Supplementary Figure 6.tif
- Supplementary Figures/Supplementary Figure 4.tif
- __MACOSX/Supplementary Figures/._Supplementary Figure 4.tif
- Supplementary Figures/Supplementary Figure 5.tif
- __MACOSX/Supplementary Figures/._Supplementary Figure 5.tif
